# Supplementary material for: Elevated RBP4 in Subclinical Ketosis Cows Inhibits Follicular Granulosa Cell Proliferation and Steroid Hormone Synthesis
Source: Animals (Basel). 2024 Oct 29;14(21):3118. doi: 10.3390/ani14213118 (PMC11545013; doi:10.3390/ani14213118)
Supplement: Supplementary file 1 [file animals-14-03118-s001.zip]

Archive with 1 entries (1 files):
- animals-3168156-supplementary.pdf
